# Supplementary material for: Anserine and Carnosine Induce HSP70-Dependent H2S Formation in Endothelial Cells and Murine Kidney
Source: Antioxidants (Basel). 2022 Dec 28;12(1):66. doi: 10.3390/antiox12010066 (PMC9855136; doi:10.3390/antiox12010066)
Supplement: Supplementary file 1 [file antioxidants-12-00066-s001.zip]

Archive with 1 entries (1 files):
- antioxidants-2028948-supplementary.pdf
